# Supplementary material for: The Use of Artificial Intelligence in Planning Dental Implant Procedures: A Systematic Review
Source: Dent J (Basel). 2026 Apr 23;14(5):248. doi: 10.3390/dj14050248 (PMC13205848; doi:10.3390/dj14050248)
Supplement: Supplementary file 1 [file dentistry-14-00248-s001.zip]

Archive with 2 entries (2 files):
- CASP Checklist.pdf
- PRISMA-P-checklist 2020.pdf
